# Supplementary material for: Evaluation of Protocols for DNA Extraction from Individual Culex pipiens to Assess Pyrethroid Resistance Using Genotyping Real-Time Polymerase Chain Reaction
Source: Methods Protoc. 2024 Dec 23;7(6):106. doi: 10.3390/mps7060106 (PMC11677584; doi:10.3390/mps7060106)
Supplement: Supplementary file 1 [file mps-07-00106-s001.zip]

Archive with 1 entries (1 files):
- mps-3314907-supplementary.pdf
